# Supplementary material for: Changing Face of Inflammatory Activation in Complex Coronary Artery Disease during the COVID-19 Pandemic
Source: J Cardiovasc Dev Dis. 2023 Apr 30;10(5):199. doi: 10.3390/jcdd10050199 (PMC10219314; doi:10.3390/jcdd10050199)
Supplement: Supplementary file 1 [file jcdd-10-00199-s001.zip]

Archive with 1 entries (1 files):
- jcdd-2331382-supplementary.pdf
